# Supplementary material for: Differential Membrane Lipid Profiles and Vibrational Spectra of Three Edaphic Algae and One Cyanobacterium
Source: Int J Mol Sci. 2021 Oct 19;22(20):11277. doi: 10.3390/ijms222011277 (PMC8538821; doi:10.3390/ijms222011277)
Supplement: Supplementary file 1 [file ijms-22-11277-s001.zip]

Archive with 1 entries (1 files):
- ijms-1410479-supplementary.pdf
